# Supplementary material for: Exercise Training Alleviates Cardiac Fibrosis through Increasing Fibroblast Growth Factor 21 and Regulating TGF-β1-Smad2/3-MMP2/9 Signaling in Mice with Myocardial Infarction
Source: Int J Mol Sci. 2021 Nov 15;22(22):12341. doi: 10.3390/ijms222212341 (PMC8623999; doi:10.3390/ijms222212341)
Supplement: Supplementary file 1 [file ijms-22-12341-s001.zip]

Archive with 1 entries (1 files):
- ijms-1381822-supplementary.pdf
